# Supplementary material for: A Possible Preventive Role of Physically Active Lifestyle during the SARS-CoV-2 Pandemic; Might Regular Cold-Water Swimming and Exercise Reduce the Symptom Severity of COVID-19?
Source: Int J Environ Res Public Health. 2021 Jul 4;18(13):7158. doi: 10.3390/ijerph18137158 (PMC8297290; doi:10.3390/ijerph18137158)
Supplement: Supplementary file 1 [file ijerph-18-07158-s001.zip]

Archive with 1 entries (1 files):
- ijerph-1227772-SI.pdf
